# Supplementary material for: Dataset on genetic variation and trait association in cheeseweed (Malva parviflora L.) genotypes for agronomic traits
Source: Data Brief. 2022 Oct 11;45:108651. doi: 10.1016/j.dib.2022.108651 (PMC9679472; doi:10.1016/j.dib.2022.108651)
Supplement: Supplementary file 1 [file mmc1.zip]

Archive with 6 entries (6 files):
- S1.xlsx
- S2.docx
- S3.xlsx
- S4.xlsx
- S5.docx
- S6.docx
