# Supplementary material for: Dataset on genetic variation and trait association in cheeseweed (Malva parviflora L.) genotypes for agronomic traits
Source: Data Brief. 2022 Oct 11;45:108651. doi: 10.1016/j.dib.2022.108651 (PMC9679472; doi:10.1016/j.dib.2022.108651)
Supplement: Supplementary file 1 [file mmc1.zip › S1.xlsx]

## Sheet: Plant Height
	Raw data of the experiment
Plant height (PH)(cm)
			Replication 1				Replication 2					Replication 3
Genotype	Plant 1	Plant 2	Plant 3	Average		Plant 1	Plant 2	Plant 3	Average		Plant 1	Plant 2	Plant 3	Average
G1	5.4	4.8	6.2	5.46667		5.6	4.2	4	4.6		7.6	5.1	4.3	5.66667
G2	10.5	7.3	9.6	9.13333		10.1	11.6	11.5	11.0667		12.3	10.8	8.2	10.4333
G3	18.7	16.5	15.6	16.9333		15.5	16.8	15.6	15.9667		17.5	17.1	16.5	17.0333
G4	24.7	25.3	25.4	25.1333		30.2	29.8	28.7	29.5667		23.6	26.4	23.1	24.3667
G5	13.1	15.3	16.4	14.9333		16.3	14.8	15.9	15.6667		15.4	13.7	15.6	14.9
G6	9.1	9.3	8.5	8.96667		11.7	9.2	7.5	9.46667		10.4	9.9	5.6	8.63333
G7	14.3	10.4	12.5	12.4		13.3	14.1	13.5	13.6333		12.1	11.5	12.2	11.9333
Number of leaf (NL)
			Replication 1				Replication 2					Replication 3
Genotype	Plant 1	Plant 2	Plant 3	Average		Plant 1	Plant 2	Plant 3	Average		Plant 1	Plant 2	Plant 3	Average
G1	5	4	5	4.66667		5	5	4	4.66667		5	5	5	5
G2	5	6	5	5.33333		4	3	5	4		5	4	5	4.66667
G3	7	5	6	6		6	6	5	5.66667		4	5	5	4.66667
G4	11	12	17	13.3333		10	9	9	9.33333		7	10	8	8.33333
G5	4	5	4	4.33333		6	5	6	5.66667		3	4	5	4
G6	5	6	4	5		5	6	5	5.33333		4	5	6	5
G7	5	6	6	5.66667		4	5	5	4.66667		5	6	5	5.33333
Petiole length(PL)(cm)
			Replication 1				Replication 2					Replication 3
Genotype	Plant 1	Plant 2	Plant 3	Average		Plant 1	Plant 2	Plant 3	Average		Plant 1	Plant 2	Plant 3	Average
G1	3.4	4.5	4.1	4		5.7	5.3	3.5	4.83333		5.7	8.5	9	7.73333
G2	3.1	3.6	3.8	3.5		4.1	4.1	5.3	4.5		5.2	4.6	6.2	5.33333
G3	9.7	8.6	7.1	8.46667		8.3	7.2	9.5	8.33333		8.5	6.5	8.6	7.86667
G4	9.4	9.3	8	8.9		8.8	8.6	7	8.13333		8.6	10.1	9.4	9.36667
G5	5.1	4.6	3	4.23333		4.1	3.9	8	5.33333		6.1	4.7	5.1	5.3
G6	8.7	9.3	3.5	7.16667		6.7	8.6	3.4	6.23333		7.9	7.3	2.1	5.76667
G7	4.6	5.2	5.8	5.2		6.4	6.7	7.4	6.83333		8.1	7.2	6.9	7.4
Leaf length (LL)(cm)
			Replication 1				Replication 2					Replication 3
Genotype	Plant 1	Plant 2	Plant 3	Average		Plant 1	Plant 2	Plant 3	Average		Plant 1	Plant 2	Plant 3	Average
G1	11.2	6.3	7.6	8.36667		7.5	7.2	7.5	7.4		9.5	8.2	6.6	8.1
G2	7.1	6.7	7.2	7		6.5	5.5	7.4	6.46667		6.6	7.1	8.6	7.43333
G3	11.1	10.3	12.4	11.2667		10.2	10.1	10.09	10.13		8	10.1	8.4	8.83333
G4	12.2	12.6	11.8	12.2		11.4	10.6	11.2	11.0667		10	10.5	10.8	10.4333
G5	8.1	6.5	6.7	7.1		7.1	6.8	7.2	7.03333		9.1	6.2	6.6	7.3
G6	11.3	13.2	7.7	10.7333		11.4	10.5	7.1	9.66667		7.7	9.4	10.4	9.16667
G7	9.5	9.1	9	9.2		8.1	9.5	9.6	9.06667		10.1	8.2	9.8	9.36667
Leaf breadth (LB)(cm)
			Replication 1				Replication 2					Replication 3
Genotype	Plant 1	Plant 2	Plant 3	Average		Plant 1	Plant 2	Plant 3	Average		Plant 1	Plant 2	Plant 3	Average
G1	5.5	4.1	5.1	4.9		4.6	4.5	4.1	4.4		4.6	4	6	4.86667
G2	4.1	4.2	4.6	4.3		4.3	4.5	5.3	4.7		4.6	4.5	4.3	4.46667
G3	5.7	6.3	6.4	6.13333		4.8	5.4	5.6	5.26667		5.7	5.2	5.6	5.5
G4	5.1	5.19	5.1	5.13		5.19	5.1	5.1	5.13		5.4	6.3	4.6	5.43333
G5	4.5	4.2	3.4	4.03333		4.2	4.5	5.3	4.66667		4.3	3.8	3.9	4
G6	5.6	4.5	5.6	5.23333		6.6	5.6	5.4	5.86667		5.1	5.2	5.4	5.23333
G7	6.3	5.7	6.7	6.23333		5.1	4.5	6.1	5.23333		6.2	5.5	4.8	5.5
Root length(RL)(cm)
			Replication 1				Replication 2					Replication 3
Genotype	Plant 1	Plant 2	Plant 3	Average		Plant 1	Plant 2	Plant 3	Average		Plant 1	Plant 2	Plant 3	Average
G1	4.5	7.5	6.5	6.16667		6.3	6.5	7.1	6.63333		5.8	5.4	5.3	5.5
G2	6.3	4.2	4.3	4.93333		4.6	6.2	7.1	5.96667		4.3	4.4	4.8	4.5
G3	8.6	7.5	7.1	7.73333		7.2	10.5	10.1	9.26667		4.1	4.6	4.8	4.5
G4	8.2	9.3	9.1	8.86667		7.6	9.6	7.1	8.1		11.1	9.1	6.6	8.93333
G5	8.1	7.4	6.1	7.2		8.3	6.2	5.4	6.63333		5.2	7.3	7.7	6.73333
G6	8.1	6.2	9.5	7.93333		7.3	8.7	8.1	8.03333		7.2	7.1	7	7.1
G7	7.1	5.1	8	6.73333		6.5	7.5	8.3	7.43333		7.3	7.4	7.2	7.3
Plant weight(PW)(g)
			Replication 1				Replication 2					Replication 3
Genotype	Plant 1	Plant 2	Plant 3	Average		Plant 1	Plant 2	Plant 3	Average		Plant 1	Plant 2	Plant 3	Average
G1	2.13	4.01	2.88	3.00667		2.45	2.16	2.58	2.39667		2.29	2.5	3.36	2.71667
G2	3.95	5.7	2.86	4.17		4.34	3	4.63	3.99		5.6	4.53	4.7	4.94333
G3	3.51	4.34	3.88	3.91		3.19	3.85	4.79	3.94333		2.41	2.65	2.07	2.37667
G4	4.36	3.23	3.37	3.65333		3.2	3.21	3.45	3.28667		4.13	3.65	3.06	3.61333
G5	1.85	1.5	2.51	1.95333		2.63	2.37	1.77	2.25667		1.35	1.07	1.55	1.32333
G6	7.7	1.46	3.07	4.07667		3.49	2.22	2.9	2.87		3.4	3.6	4.1	3.7
G7	3.42	2.18	3.68	3.09333		2.93	3.24	3.51	3.22667		3.45	3.76	3.9	3.70333
Keys to abbreviations:PH= Plant height (cm), NL= Number of leaves, PL= Petiole length (cm), LL= Leaf length (cm), LB=Leaf breadth (cm), RL=Root length (cm), and PW= Plant weight (g)
		G1-G7= Genotype 1-Genotype 7
