# Supplementary material for: Dataset on genetic variation and trait association in cheeseweed (Malva parviflora L.) genotypes for agronomic traits
Source: Data Brief. 2022 Oct 11;45:108651. doi: 10.1016/j.dib.2022.108651 (PMC9679472; doi:10.1016/j.dib.2022.108651)
Supplement: Supplementary file 1 [file mmc1.zip › S3.xlsx]

## Sheet: Sheet1
		The raw data for Table 1, Table 3, Table 4, Table 5, and Fig. 1 and Fig. 2
			Average data of three replications for studied traits
Genotype	Replication	PH	NF	PL	LL	LB	RL	PW
G1	1	5.46667	4.66667	4	8.36667	4.9	6.16667	3.00667
G2	1	9.13333	5.33333	3.5	7	4.3	4.93333	4.17
G3	1	16.9333	6	8.46667	11.2667	6.13333	7.73333	3.91
G4	1	25.1333	13.3333	8.9	12.2	5.13333	8.86667	3.65333
G5	1	14.9333	4.33333	4.23333	7.1	4.03333	7.2	1.95333
G6	1	8.96667	5	7.16667	10.7333	5.23333	7.93333	4.07667
G7	1	12.4	5.66667	5.2	9.2	6.23333	6.73333	3.09333
G1	2	4.6	4.66667	4.83333	7.4	4.4	6.63333	2.39667
G2	2	11.0667	4	4.5	6.46667	4.7	5.96667	3.99
G3	2	15.9667	5.66667	8.33333	10.1333	5.26667	9.26667	3.94333
G4	2	29.5667	9.33333	8.13333	11.0667	5.13333	8.1	3.28667
G5	2	15.6667	5.66667	5.33333	7.03333	4.66667	6.63333	2.25667
G6	2	9.46667	5.33333	6.23333	9.66667	5.86667	8.03333	2.87
G7	2	13.6333	4.66667	6.83333	9.06667	5.23333	7.43333	3.22667
G1	3	5.66667	5	7.73333	8.1	4.86667	5.5	2.71667
G2	3	10.4333	4.66667	5.33333	7.43333	4.46667	4.5	4.94333
G3	3	17.0333	4.66667	7.86667	8.83333	5.5	4.5	2.37667
G4	3	24.3667	8.33333	9.36667	10.4333	5.43333	8.93333	3.61333
G5	3	14.9	4	5.3	7.3	4	6.73333	1.32333
G6	3	8.63333	5	5.76667	9.16667	5.23333	7.1	3.7
G7	3	11.9333	5.33333	7.4	9.36667	5.5	7.3	3.70333
	Keys to abbreviations:PH= Plant height (cm), NL= Number of leaves, PL= Petiole length (cm), LL= Leaf length (cm), LB=Leaf breadth (cm), RL=Root length (cm), and PW= Plant weight (g)
				G1-G7= Genotype 1-Genotype 7
