# Supplementary material for: Dataset on genetic variation and trait association in cheeseweed (Malva parviflora L.) genotypes for agronomic traits
Source: Data Brief. 2022 Oct 11;45:108651. doi: 10.1016/j.dib.2022.108651 (PMC9679472; doi:10.1016/j.dib.2022.108651)
Supplement: Supplementary file 1 [file mmc1.zip › S4.xlsx]

## Sheet: Sheet1
		The raw data for Table 2, Fig. 3, and Fig. 4
		Average data of the Genotypes for studied traits
Genotype	PH	NL	PL	LL	LB	RL	PW
G1	5.24444	4.77778	5.52222	7.95556	4.72222	6.1	2.70667
G2	10.2111	4.66667	4.44444	6.96667	4.48889	5.13333	4.36778
G3	16.6444	5.44444	8.22222	10.0711	5.63333	7.16667	3.41
G4	26.3556	10.3333	8.8	11.23	5.23	8.63333	3.51778
G5	15.1667	4.66667	4.95556	7.14444	4.23333	6.85556	1.84444
G6	9.02222	5.11111	6.38889	9.85556	5.44444	7.68889	3.54889
G7	12.6556	5.22222	6.47778	9.21	5.65556	7.15556	3.34111
		Keys to abbreviations:PH= Plant height (cm), NL= Number of leaves, PL= Petiole length (cm), LL= Leaf length (cm), LB=Leaf breadth (cm), RL=Root length (cm), and PW= Plant weight (g)
